# Supplementary material for: The Effect of Pediatric Colorectal Short-Term Medical Service Trips on Self-Reported Confidence in Patient Care in Volunteers in the Home Country
Source: Ann Glob Health. 2020 Mar 12;86(1):28. doi: 10.5334/aogh.2744 (PMC7068847; doi:10.5334/aogh.2744)
Supplement: Data. — Dataset of returned questionnaires. [file agh-86-1-2744-s1.csv]

Record ID	Survey Identifier	Survey Timestamp	What is your age?	What is your gender?	What is your home country (where are you working mainly)?	What is your specialty?	Is your clinic specialized in treatment for patients with pediatric colorectal disorders (national or international center of expertise)?	Years of experience	In how many short term medical mission trips have you participated before this trip?	How many new patients with ARM do you see in your clinic per year? (actively involved)	In how many surgeries in patients with ARM are you participating/assisting in your clinic per year?	How many surgeries in patients with ARM are you performing yourself under supervision in your clinic per year?	How many surgeries in patients with ARM are you performing yourself without supervision in your clinic per year?	In how many surgeries in patients with ARM are you participating/assisting as supervisor or instructor in your clinic per year?	How many new patients with ARM did you see during the trip? (actively involved)	In how many surgeries in patients with ARM have you participated/assisted during the trip?	How many surgeries in patients with ARM have you performed yourself under supervision during the trip?	How many surgeries in patients with ARM have you performed yourself without supervision during the trip?	In how many surgeries in patients with ARM have you participated/assisted as supervisor or instructor during the trip?	... my confidence in diagnosis, workup, and planning of treatment has clearly improved	... my confidence in assisting in specific surgeries (PSARP, PSARVUP) has clearly improved	... my confidence in performing surgeries under supervision (PSARP, PSARVUP) has clearly improved	... my confidence in performing surgeries without supervision (PSARP, PSARVUP) has clearly improved	... my confidence in postoperative follow-up has clearly improved	... my awareness of complications has clearly improved	The participation in this trip will clearly improve my care in patients with ARM in my home-country	How many new patients with HD do you see in your clinic per year? (actively involved)	In how many surgeries in patients with HD are you participating/assisting in your clinic per year?	How many surgeries in patients with HD are you performing yourself without supervision in your clinic per year?	How many surgeries in patients with HD are you performing yourself under supervision in your clinic per year?	In how many surgeries in patients with HD are you participating/assisting as supervisor or instructor in your clinic per year?	How many new patients with HD did you see during the trip? (actively involved)	In how many surgeries in patients with HD have you participated/assisted during the trip?	How many surgeries in patients with HD have you performed yourself under supervision during the trip?	How many surgeries in patients with HD have you performed yourself without supervision during the trip?	In how many surgeries in patients with HD have you participated/assisted as supervisor or instructor during the trip?	... my confidence in diagnosis, workup, and planning of treatment has clearly improved	... my confidence in assisting in specific surgeries (transanal endocrectal pull-throughs, stoma-pull-throughs) has clearly improved	... my confidence in performing surgeries under supervision (transanal endocrectal pull-throughs, stoma-pull-throughs) has clearly improved	... my confidence in performing surgeries without supervision (transanal endocrectal pull-throughs, stoma-pull-throughs) has clearly improved	... my confidence in postoperative follow-up has clearly improved	... my awareness of complications has clearly improved	The participation in this trip will clearly improve my care in patients with HD in my home-country	I will definitely attend another short-term medical mission trip with focus on pediatric colorectal disorders in the future	I will definitely attend another short-term medical mission trip with a focus other than pediatric colorectal disorders in the future	I think short term medical mission trips to this country help to improve the level of care of patients with congenital colorectal disorders	I think attending in short term medical mission trips will help to improve the level of care of patients with congenital colorectal disorders in my home country	Free comments	Complete?
1		2019-04-11 22:43:05	31-40	male	Austria	pediatric surgery	no	specialist, < 5 years	4-10	6-10	6-10	3-5	none	none	11-20	6-10	3-5	none	none	1 strongly agree	1 strongly agree	1 strongly agree	1 strongly agree	2 agree	2 agree	1 strongly agree	3-5	less than 3	none	none	none	3-5	less than 3	less than 3	none	none	1 strongly agree	1 strongly agree	1 strongly agree	1 strongly agree	2 agree	2 agree	1 strongly agree	1 strongly agree	1 strongly agree	1 strongly agree	1 strongly agree	WK	Complete
2		2019-04-15 06:55:23	41-50	male	Austria	pediatric surgery	no	specialist, < 5 years	more than 10	3-5	6-10	none	3-5	less than 3	3-5	3-5	none	3-5	3-5	0 don't know	2 agree	0 don't know	4 disagree	5 strongly disagree	2 agree	2 agree	3-5	none	less than 3	less than 3	less than 3	3-5	less than 3	none	3-5	less than 3	2 agree	3 neither agree nor disagree	4 disagree	4 disagree	3 neither agree nor disagree	2 agree	2 agree	1 strongly agree	1 strongly agree	1 strongly agree	1 strongly agree		Complete
3		2019-04-15 09:54:34	41-50	male	United States	pediatric surgery	yes	specialist, 6-10 years	4-10	more than 20	more than 20	more than 20	more than 20	more than 20	11-20	3-5	3-5	3-5	3-5	2 agree	2 agree	2 agree	2 agree	2 agree	2 agree	2 agree	more than 20	more than 20	more than 20	more than 20	more than 20	6-10	3-5	3-5	3-5	3-5	2 agree	2 agree	2 agree	2 agree	2 agree	2 agree	2 agree	1 strongly agree	4 disagree	2 agree	3 neither agree nor disagree		Complete
4		2019-04-15 11:09:56	51-60	male	Honduras	pediatric surgery	yes		4-10	more than 20	more than 20	6-10	6-10	6-10	more than 20	6-10	3-5	none	more than 20	1 strongly agree	1 strongly agree	1 strongly agree	1 strongly agree	1 strongly agree	1 strongly agree	1 strongly agree	more than 20	3-5	3-5	3-5	3-5	6-10	less than 3	none	none	none	1 strongly agree	1 strongly agree	1 strongly agree	1 strongly agree	1 strongly agree	1 strongly agree	1 strongly agree	1 strongly agree	0 don't know	1 strongly agree	1 strongly agree	Mire than happy to organized and participate in this missions	Complete
5		2019-04-15 20:04:54	31-40	female	United States	pediatric surgery	yes	resident still in training, >5 years	none	more than 20	more than 20	11-20	none	none	11-20	3-5	3-5	none	none	1 strongly agree	1 strongly agree	1 strongly agree	1 strongly agree	1 strongly agree	1 strongly agree	1 strongly agree	more than 20	more than 20	none	more than 20	none	11-20	less than 3	less than 3	none	less than 3	1 strongly agree	1 strongly agree	1 strongly agree	1 strongly agree	1 strongly agree	1 strongly agree	1 strongly agree	1 strongly agree	1 strongly agree	1 strongly agree	1 strongly agree		Complete
6		2019-04-15 22:16:56	41-50	male	South Africa	pediatric surgery	yes	specialist, 6-10 years	4-10	more than 20	more than 20	none	more than 20	more than 20	3-5	3-5	none	3-5	3-5	3 neither agree nor disagree	3 neither agree nor disagree	3 neither agree nor disagree	3 neither agree nor disagree	3 neither agree nor disagree	3 neither agree nor disagree	3 neither agree nor disagree	more than 20	more than 20	more than 20	none	more than 20	3-5	less than 3	none	none	less than 3	3 neither agree nor disagree	3 neither agree nor disagree	3 neither agree nor disagree	3 neither agree nor disagree	3 neither agree nor disagree	3 neither agree nor disagree	3 neither agree nor disagree	1 strongly agree	5 strongly disagree	2 agree	2 agree		Complete
7		2019-04-16 10:52:32	31-40	male	Austria	pediatric surgery	yes	specialist, < 5 years	1-3	6-10	3-5	less than 3	none	none	11-20	6-10	less than 3	none	none	2 agree	1 strongly agree	1 strongly agree	3 neither agree nor disagree	3 neither agree nor disagree	3 neither agree nor disagree	1 strongly agree	3-5	less than 3	none	less than 3	none	less than 3	less than 3	none	none	none	2 agree	2 agree	3 neither agree nor disagree	3 neither agree nor disagree	3 neither agree nor disagree	3 neither agree nor disagree	2 agree	1 strongly agree	1 strongly agree	1 strongly agree	1 strongly agree		Complete
8		2019-04-16 20:23:01	41-50	female	Austria	pediatric surgery	yes	specialist, 16 or more years	4-10	11-20	6-10	none	6-10	3-5	11-20	3-5	none	3-5	3-5	3 neither agree nor disagree	3 neither agree nor disagree	3 neither agree nor disagree	3 neither agree nor disagree	3 neither agree nor disagree	2 agree	3 neither agree nor disagree	3-5	3-5	3-5	none	less than 3	6-10	less than 3	none	less than 3	less than 3	3 neither agree nor disagree	3 neither agree nor disagree	3 neither agree nor disagree	3 neither agree nor disagree	3 neither agree nor disagree	2 agree	3 neither agree nor disagree	2 agree	2 agree	2 agree	2 agree		Complete
9		2019-04-16 21:28:02	31-40	female	Switzerland	pediatric surgery	no	resident still in training, >5 years	none	less than 3	less than 3	none	none	none	more than 20	3-5	less than 3	none	none	2 agree	1 strongly agree	2 agree	5 strongly disagree	3 neither agree nor disagree	2 agree	2 agree	less than 3	less than 3	none	none	none	3-5	none	none	none	none	3 neither agree nor disagree	4 disagree	5 strongly disagree	5 strongly disagree	3 neither agree nor disagree	3 neither agree nor disagree	4 disagree	1 strongly agree	1 strongly agree	1 strongly agree	1 strongly agree		Complete
10		2019-04-17 03:56:15	31-40	male	United States	pediatric surgery	yes	resident still in training, 3-5 years	1-3	more than 20	6-10	none	none	none	6-10	less than 3	none	none	none	3 neither agree nor disagree	2 agree	3 neither agree nor disagree	4 disagree	3 neither agree nor disagree	2 agree	4 disagree	more than 20	6-10	none	none	none	6-10	3-5	none	none	none	3 neither agree nor disagree	2 agree	2 agree	2 agree	3 neither agree nor disagree	3 neither agree nor disagree	4 disagree	1 strongly agree	1 strongly agree	1 strongly agree	4 disagree		Complete
11		2019-04-23 17:58:08	41-50	male	United States	pediatric surgery	no	specialist, 6-10 years	more than 10	more than 20	more than 20	none	more than 20	more than 20	11-20	11-20	none	11-20	11-20	2 agree	2 agree	0 don't know	2 agree	2 agree	2 agree	2 agree	more than 20	more than 20	more than 20	none	more than 20	6-10	6-10	none	6-10	6-10	2 agree	2 agree	0 don't know	2 agree	2 agree	2 agree	2 agree	1 strongly agree	1 strongly agree	1 strongly agree	1 strongly agree		Complete
12		2019-04-30 15:00:27	41-50	male	Perú	pediatric surgery	yes	specialist, 11-15 years	none	more than 20	more than 20	more than 20	more than 20	more than 20	6-10	6-10	6-10	6-10	6-10	1 strongly agree	1 strongly agree	1 strongly agree	1 strongly agree	1 strongly agree	1 strongly agree	1 strongly agree	6-10	6-10	6-10	6-10	6-10	3-5	3-5	3-5	3-5	less than 3	1 strongly agree	1 strongly agree	1 strongly agree	1 strongly agree	1 strongly agree	1 strongly agree	1 strongly agree	1 strongly agree	1 strongly agree	1 strongly agree	1 strongly agree		Complete
13		2019-04-30 19:46:20	31-40	female	Perú	pediatric surgery	yes	specialist, < 5 years	none	more than 20	11-20	6-10	less than 3	none	3-5	3-5	less than 3	none	none	2 agree	2 agree	2 agree	3 neither agree nor disagree	2 agree	2 agree	1 strongly agree	6-10	3-5	none	none	none	3-5	less than 3	less than 3	none	none	2 agree	2 agree	2 agree	3 neither agree nor disagree	2 agree	2 agree	1 strongly agree	1 strongly agree	2 agree	1 strongly agree	1 strongly agree		Complete
14		2019-05-02 03:15:39	51-60	female	United States	nurse/nurse practitioner	yes	specialist, 16 or more years	1-3	11-20	more than 20	none	none	more than 20	11-20	11-20	none	none	none	3 neither agree nor disagree	3 neither agree nor disagree	3 neither agree nor disagree	3 neither agree nor disagree	1 strongly agree	2 agree	1 strongly agree	11-20	more than 20	none	none	none	3-5	none	none	none	3-5	1 strongly agree	3 neither agree nor disagree	3 neither agree nor disagree	3 neither agree nor disagree	1 strongly agree	1 strongly agree	1 strongly agree	1 strongly agree	1 strongly agree	1 strongly agree	1 strongly agree		Complete
15		2019-05-03 17:32:47	41-50	male	USA	pediatric surgery	yes	specialist, 11-15 years	4-10	more than 20	11-20	less than 3	11-20	11-20	3-5	3-5	3-5	none	3-5	1 strongly agree	1 strongly agree	1 strongly agree	1 strongly agree	2 agree	2 agree	1 strongly agree	11-20	6-10	less than 3	less than 3	6-10	less than 3	less than 3	less than 3	none	less than 3	2 agree	2 agree		2 agree	2 agree	3 neither agree nor disagree	1 strongly agree	1 strongly agree	4 disagree	1 strongly agree	2 agree		Complete
16		2019-05-03 17:56:52	31-40	male	United States	pediatric surgery	yes	specialist, < 5 years	4-10	11-20	more than 20	none	more than 20	11-20	6-10	6-10	6-10	none	none	1 strongly agree	1 strongly agree	1 strongly agree	1 strongly agree	2 agree	2 agree	1 strongly agree	more than 20	more than 20	more than 20	less than 3	more than 20	6-10	6-10	6-10	none	less than 3	2 agree	2 agree	1 strongly agree	2 agree	2 agree	2 agree	1 strongly agree	1 strongly agree	2 agree	1 strongly agree	1 strongly agree		Complete
17		2019-05-03 20:01:00	51-60	male	United States	pediatric surgery	yes	specialist, 16 or more years	more than 10	more than 20	more than 20	more than 20	more than 20	more than 20	more than 20	more than 20	more than 20	more than 20	more than 20	1 strongly agree	1 strongly agree	1 strongly agree	1 strongly agree	1 strongly agree	1 strongly agree	1 strongly agree	more than 20	more than 20	more than 20	more than 20	more than 20	more than 20	more than 20	more than 20	more than 20	more than 20	1 strongly agree	1 strongly agree	1 strongly agree	1 strongly agree	1 strongly agree	1 strongly agree	1 strongly agree	1 strongly agree	1 strongly agree	1 strongly agree	1 strongly agree		Complete
18		2019-05-04 18:33:36	31-40	female	south africa	pediatric surgery	yes	specialist, < 5 years	none	more than 20	more than 20	more than 20	11-20	6-10	more than 20	6-10	none	none	none	3 neither agree nor disagree	3 neither agree nor disagree	3 neither agree nor disagree	3 neither agree nor disagree	4 disagree	2 agree	2 agree	more than 20	more than 20	3-5	6-10	less than 3	11-20	3-5	less than 3	none	none	3 neither agree nor disagree	3 neither agree nor disagree	3 neither agree nor disagree	3 neither agree nor disagree	4 disagree	2 agree	2 agree	1 strongly agree	4 disagree	1 strongly agree	2 agree		Complete
19		2019-05-09 11:26:45	41-50	male	United States	pediatric surgery	yes	specialist, 6-10 years	4-10	more than 20	more than 20	none	more than 20	more than 20	11-20	11-20	none	11-20	11-20	3 neither agree nor disagree	3 neither agree nor disagree	3 neither agree nor disagree	3 neither agree nor disagree	3 neither agree nor disagree	3 neither agree nor disagree	2 agree	more than 20	more than 20	more than 20	none	more than 20	6-10	6-10	none	6-10	6-10	3 neither agree nor disagree	3 neither agree nor disagree	3 neither agree nor disagree	3 neither agree nor disagree	3 neither agree nor disagree	3 neither agree nor disagree	2 agree	1 strongly agree	3 neither agree nor disagree	1 strongly agree	2 agree		Complete
20		2019-05-09 14:58:48	51-60	male	Germany	pediatric surgery	yes	specialist, 16 or more years	4-10	11-20	11-20	none	6-10	6-10	11-20	3-5	less than 3	less than 3	3-5	1 strongly agree	1 strongly agree	1 strongly agree	1 strongly agree	1 strongly agree	1 strongly agree	1 strongly agree	6-10	6-10	3-5	none	3-5	6-10	less than 3	less than 3	less than 3	less than 3	1 strongly agree	1 strongly agree	1 strongly agree	1 strongly agree	1 strongly agree	1 strongly agree	1 strongly agree	1 strongly agree	1 strongly agree	1 strongly agree	1 strongly agree	Did not attend the mentioned trips, extrapolated answers to experiences in other trips	Complete
